# Supplementary material for: Domestic use of pesticides during early periods of development and risk of testicular germ cell tumors in adulthood: a French nationwide case-control study
Source: Environ Health. 2021 Oct 28;20:111. doi: 10.1186/s12940-021-00795-y (PMC8554827; doi:10.1186/s12940-021-00795-y)
Supplement: Supplementary file 1 — Additional file 1. Supplemental Excel File (Tables S1 to S11 and Figure S1). [file 12940_2021_795_MOESM1_ESM.xlsx]

## Sheet: TABLES1
Table S1: Odds ratios (OR) and 95% confidence intervals (CI) for TGCT associated with domestic use of pesticides during early periods of development, change in estimates, case-control study, N=578, France, 2015-2018
	Domestic use of fungicides	Domestic use of pesticides
	ORa (95% CI)	ORa (95% CI)
Univariate model with domestic use of fungicides	1.73 (1.04, 2.87)	1.18 (0.74, 1.88)
Adjustment for:
Maternal use of diethylstilbestrol during pregnancy	1.73 (1.04, 2.87)	1.17 (0.73, 1.87)
Maternal smoking during during pregnancy	1.72 (1.03, 2.85)	1.18 (0.74, 1.89)
Inguinal hernia	1.72 (1.04, 2.85)	1.21 (0.76, 1.95)
Birth weight	1.69 (1.02, 2.81)	1.19 (0.74, 1.90)
Gestational age	1.72 (1.03, 2.85)	1.17 (0.73, 1.88)
Birth order	1.68 (1.00, 2.81)	1.14 (0.71, 1.83)
Sibship size	1.61 (0.96, 2.69)	1.09 (0.67, 1.76)
Birth from multiple pregnancy	1.74 (1.05, 2.89)	1.18 (0.74, 1.89)
Maternal job at birth (ISCO-1968 codes)	1.77 (1.06, 2.96)	1.20 (0.75, 1.92)
Maternal job at birth's industry (NAF-2000 codes)	1.72 (1.02, 2.91)	1.09 (0.67, 1.77)
Paternal job at birth (ISCO-1968 codes)	1.84 (1.10, 3.10)	1.15 (0.71, 1.86)
Paternal job at birth's industry (NAF-1999 codes)	1.75 (1.04, 2.95)	1.14 (0.71, 1.85)
Urban status of the place of birth,commune level	1.79 (1.07, 3.00)	1.18 (0.74, 1.90)
Presence of crops in 500m buffer around place of birth	1.73 (1.04, 2.87)	1.17 (0.73, 1.88)
Geographic origin	1.73 (1.04, 2.87)	1.18 (0.74, 1.88)
Family history of cryptorchidism	1.70 (1.02, 2.83)	1.19 (0.74, 1.90)
Family history of TGCT	1.81 (1.09, 3.03)	1.18 (0.74, 1.90)
Note: OR, odds ratios; CI, confidence intervals
a Estimates obtained comparing TGCT cases to group A and group B controls combined. Analysis was restricted to subjects with no missing data for the exposure variable (0.2 to 1.4% excluded)

## Sheet: TABLES2
Table S2: Comparisons of characteristics of TGCT cases and controls, in subgroups of interviewed/not interviewed mothers, TESTIS, N=1155, 2015-2018
	Not interviewed mothers		Interviewed mothers		P*
	N	(%)	N	(%)
Case-control status					<0.0001
Group A controls	248	43	145	25.1
Group B controls	161	27.9	129	22.3
TGCT cases	168	29.1	304	52.6
Age at diagnosis (cases) and inclusion (controls) (years)					0.0073
<=25	45	7.8	60	10.4
26-30	141	24.4	121	20.9
31-35	167	28.9	193	33.4
36-40	123	21.3	126	21.8
>=41	85	14.7	51	8.8
Missing	16	2.8	27	4.7
Urban status of the place of birth					0.718
No	141	24.4	136	23.5
Yes	436	75.6	442	76.5
French region of birthplace					0.5062
ALSACE	21	3.6	30	5.2
AQUITAINE	33	5.7	28	4.8
AUVERGNE	34	5.9	26	4.5
BASSE-NORMANDIE	20	3.5	19	3.3
BOURGOGNE	25	4.3	23	4
BRETAGNE	16	2.8	17	2.9
CENTRE	25	4.3	37	6.4
CHAMPAGNE-ARDENNE	7	1.2	14	2.4
CORSE	3	0.5	2	0.3
FRANCHE-COMTE	19	3.3	23	4
HAUTE-NORMANDIE	9	1.6	7	1.2
ILE-DE-FRANCE	121	21	113	19.6
LANGUEDOC-ROUSSILLON	14	2.4	21	3.6
LIMOUSIN	5	0.9	3	0.5
LORRAINE	25	4.3	29	5
MIDI-PYRENEES	29	5	28	4.8
NORD-PAS-DE-CALAIS	38	6.6	42	7.3
PAYS DE LA LOIRE	14	2.4	14	2.4
PICARDIE	9	1.6	12	2.1
POITOU-CHARENTES	13	2.3	10	1.7
PROVENCE-ALPES-COTE D'AZUR	61	10.6	35	6.1
RHONE-ALPES	36	6.2	45	7.8
Maternal social and occupational category of job at birth					0.0681
Farmers	6	1	7	1.2
Artisans,entrepreneurs	18	3.1	20	3.5
Executives and intellectual professions	40	6.9	53	9.2
Intermediate occupations	75	13	107	18.5
Employees	160	27.7	135	23.4
Workers	49	8.5	36	6.2
Not employed	224	38.8	220	38.1
Missing	5	0.9	0	0
Paternal social and occupational category of job at birth					<0.0001
Farmers	19	3.3	21	3.6
Artisans,entrepreneurs	32	5.5	31	5.4
Executives and intellectual professions	84	14.6	102	17.6
Intermediate occupations	103	17.9	142	24.6
Employees	61	10.6	54	9.3
Workers	231	40	155	26.8
Not employed	31	5.4	73	12.6
Missing	16	2.8	0	0
Birth weight					0.1957
<2500 g	31	5.4	27	4.7
[2500-4000[ g	471	81.6	446	77.2
>=4000 g	44	7.6	60	10.4
Missing	31	5.4	45	7.8
Low gestational age					0.6745
<=36 weeks	32	5.5	34	5.9
>36 weeks	534	92.5	510	88.2
Missing	11	1.9	34	5.9
Family history of TGCT					0.001
No	560	97.1	510	88.2
Yes	13	2.3	36	6.2
Missing	4	0.7	32	5.5
Family history of cryptorchidism					0.2838
No	550	95.3	517	89.4
Yes	20	3.5	26	4.5
Missing	7	1.2	35	6.1
Education					0.1903
Baccalaureate's degree or less	202	35	181	31.3
Graduate studies	298	51.6	309	53.5
Other	76	13.2	57	9.9
Missing	1	0.2	31	5.4
Annual incomes at time of interview					0.7022
0 to less than 5,000€	35	6.1	31	5.4
5,000 to less than 10,000€	20	3.5	19	3.3
10,000 to less than 20,000€	149	25.8	128	22.1
20,000 to less than 30,000€	173	30	160	27.7
30,000€ and more	196	34	209	36.2
Missing	4	0.7	31	5.4
Social and occupational category of job at interview					0.8062
Farmers	5	0.9	3	0.5
Artisans,entrepreneurs	15	2.6	13	2.2
Executives and intellectual professions	87	15.1	91	15.7
Intermediate occupations	79	13.7	74	12.8
Employees	30	5.2	30	5.2
Workers	83	14.4	69	11.9
Not employed	276	47.8	298	51.6
Missing	2	0.3	0	0
Urban status of address at interview**					0.7662
No	133	23.1	126	21.8
Yes	450	85	423	73.1
Missing	7	1.2	27	6.4
*P-value derived from the Chi-Square test, comparing interviewed versus not interviewed mothers
** Percentages > 100% due to multiple addresses at interview (up to 2)

## Sheet: TABLES3
Table S3: Odds ratios and 95% confidence intervals for TGCT associated with domestic use of pesticides during early periods of development, overall and according to histological subtypes, case-control study, N=578, France, 2015-2018
	Total	Group A controls	Group B controls	All TGCT cases		Non-Seminomas		Seminomas		P-HETb
	(N=578)	(N=145)	(N=129)	(N=304)		(N=132)		(N=144)
	n (%)	n (%)	n (%)	n (%)	ORa (95% CI)	n (%)	ORa (95% CI)	n (%)	ORa (95% CI)
Domestic use of insecticides										0.12
No	129 (22.3)	32 (22.1)	30 (23.3)	67 (22)	1.00	28 (21.2)	1.00	34 (23.6)	1.00
Yes	447 (77.3)	112 (77.2)	99 (76.7)	236 (77.6)	1.27 (0.80, 2.01)	104 (78.8)	1.78 (0.91, 3.48)	109 (75.7)	0.89 (0.50, 1.59)
Missing	2 (0.3)	1 (0.7)	0 (0.0)	1 (0.3)	-	0 (0.0)	-	1 (0.7)	-
Domestic use of fungicides										0.08
No	478 (82.7)	123 (84.8)	111 (86)	244 (80.3)	1.00	100 (75.8)	1.00	123 (85.4)	1.00
Yes	92 (15.9)	20 (13.8)	17 (13.2)	55 (18.1)	1.73 (1.04, 2.87)	31 (23.5)	2.44 (1.26, 4.74)	18 (12.5)	1.04 (0.52, 2.07)
Missing	8 (1.4)	2 (1.4)	1 (0.8)	5 (1.6)	-	1 (0.8)	-	3 (2.1)	-
Domestic use of herbicides										0.17
No	508 (87.9)	131 (90.3)	111 (86.0)	266 (87.5)	1.00	111 (84.1)	1.00	129 (89.6)	1.00
Yes	70 (12.1)	14 (9.7)	18 (14.0)	38 (12.5)	1.15 (0.67, 2.00)	21 (15.9)	1.64 (0.83, 3.27)	15 (10.4)	0.80 (0.37, 1.71)
Missing	0 (0.0)	0 (0.0)	0 (0.0)	0 (0.0)	-	0 (0.0)	-	0 (0.0)	-
Domestic use of any pesticides										0.18
No	119 (20.6)	29 (20.0)	28 (21.7)	62 (20.4)	1.00	25 (18.9)	1.00	32 (22.2)	1.00
Yes	456 (78.9)	114 (78.6)	101 (78.3)	241 (79.3)	1.18 (0.74, 1.88)	107 (81.1)	1.56 (0.79, 3.06)	111 (77.1)	0.84 (0.47, 1.51)
Missing	3 (0.5)	2 (1.4)	0 (0.0)	1 (0.3)	-	0 (0.0)	-	1 (0.7)	-
Note: OR, odds ratios; CI, confidence intervals
a Estimates obtained comparing TGCT cases to group A and group B controls combined. Analysis was restricted to subjects with no missing data for the exposure variable (0.2 to 1.4% excluded)
b P-value for heterogeneity derived from the Likelihood Ratio Test, comparing seminoma versus non-seminoma tumours

## Sheet: TABLES4
Table S4: Odds ratios (OR) and 95% confidence intervals (CI) for TGCT associated with domestic use of pesticides during early periods of development, additional adjustment on age, case-control study, N=578, France, 2015-2018
	Total	Controls A+B (N=274)	Group A controls	Group B controls	All TGCT cases		Non-Seminomas		Seminomas
	(N=578)		(N=145)	(N=129)	(N=304)		(N=132)		(N=144)
	n (%)	n (%)	n (%)	n (%)	n (%)	OR-adjusteda,b (95% CI)	n (%)	OR-adjusteda,b (95% CI)	n (%)	OR-adjusteda,b (95% CI)
Domestic use of insecticides
No	129 (22.3)	62 (22.6)	32 (22.1)	30 (23.3)	67 (22)	1.00	28 (21.2)	1.00	34 (23.6)	1.00
Yes	447 (77.3)	211 (77)	112 (77.2)	99 (76.7)	236 (77.6)	1.16 (0.71, 1.92)	104 (78.8)	1.76 (0.86, 3.62)	109 (75.7)	0.81 (0.44, 1.47)
Missing	2 (0.3)	1 (0.4)	1 (0.7)	0 (0.0)	1 (0.3)		0 (0.0)	-	1 (0.7)	-
Domestic use of fungicides
No	478 (82.7)	234 (85.4)	123 (84.8)	111 (86)	244 (80.3)	1.00	100 (75.8)	1.00	123 (85.4)	1.00
Yes	92 (15.9)	37 (13.5)	20 (13.8)	17 (13.2)	245 (80.3)	1.55 (0.91,2.65)	31 (23.5)	2.40 (1.17, 4.91)	18 (12.5)	0.96 (0.47, 1.93)
Missing	8 (1.4)	3 (1.1)	2 (1.4)	1 (0.8)	246 (80.3)		1 (0.8)	-	3 (2.1)	-
Domestic use of herbicides
No	508 (87.9)	242 (88.3)	131 (90.3)	111 (86.0)	266 (87.5)	1.00	111 (84.1)	1.00	129 (89.6)	1.00
Yes	70 (12.1)	32 (11.7)	14 (9.7)	18 (14.0)	38 (12.5)	1.13 (0.63,2.02)	21 (15.9)	0.84 (0.47, 1.51)	15 (10.4)	0.71 (0.33,1.54)
Missing	0 (0.0)	0 (0)	0 (0.0)	0 (0.0)	0 (0.0)	-	0 (0.0)	-	0 (0.0)	-
Domestic use of any pesticides
No	119 (20.6)	57 (20.8)	29 (20.0)	28 (21.7)	62 (20.4)	1.00	25 (18.9)	1.00	32 (22.2)	1.00
Yes	456 (78.9)	215 (78.5)	114 (78.6)	101 (78.3)	241 (79.3)	1.11 (0.66, 1.85)	107 (81.1)	1.63 (0.78, 3.42)	111 (77.1)	0.77 (0.42, 1.42)
Missing	3 (0.5)	2 (0.7)	2 (1.4)	0 (0.0)	1 (0.3)	-	0 (0.0)	-	1 (0.7)	-
Note: OR, odds ratios; CI, confidence intervals
a Estimates obtained comparing TGCT cases to group A and group B controls combined. Analysis was restricted to subjects with no missing data for the exposure variable (0.2 to 1.4% excluded)
b OR adjusted on age (at diagnosis for cases and at inclusion for controls) as a continuous variable

## Sheet: TABLES5
Table S5: Odds ratios and 95% confidence intervals for TGCT associated with domestic use of pesticides during early periods of development, by household applications, overall and according to histological subtypes, case-control study, N=578, France, 2015-2018
	Total		Group A controls		Group B controls		All TGCT cases				Non-Seminomas				Seminomas				P-HETb
	(N=578)		(N=145)		(N=129)		(N=304)				(N=132)				(N=144)
	n (%)		n (%)		n (%)		n (%)		ORa (95% CI)		n (%)		ORa (95% CI)		n (%)		ORa (95% CI)
FOR GARDENING
Use of pesticides																			0.08
No	433 (74.9)		112 (77.2)		94 (72.9)		227 (74.7)		1.00		90 (68.2)		1.00		116 (80.6)		1.00
Yes	138 (23.9)		32 (22.1)		33 (25.6)		73 (24.0)		1.18 (0.77, 1.82)		39 (29.5)		1.60 (0.92, 2.78)		27 (18.8)		0.78 (0.43, 1.40)
Missing	7 (1.2)		1 (0.7)		2 (1.6)		4 (1.3)		-		3 (2.3)		-		1 (0.7)		-
Use of insecticides																			0.17
No	509 (88.1)		129 (89.0)		111 (86.0)		269 (88.5)		1.00		114 (86.4)		1.00		130 (90.3)		1.00
Yes	69 (11.9)		16 (11.0)		18 (14.0)		35 (11.5)		1.11 (0.63, 1.94)		18 (13.6)		1.66 (0.83, 3.33)		14 (9.7)		0.79 (0.36, 1.73)
Missing	0 (0.0)		0 (0.0)		0 (0.0)		0 (0.0)		-		0 (0.0)		-		0 (0.0)		-
Use of herbicides																			0.17
No	508 (87.9)		131 (90.3)		111 (86.0)		266 (87.5)		1.00		111 (84.1)		1.00		129 (89.6)		1.00
Yes	70 (12.1)		14 (9.7)		18 (14.0)		38 (12.5)		1.15 (0.67, 2.00)		21 (15.9)		1.64 (0.83, 3.27)		15 (10.4)		0.80 (0.37, 1.71)
Missing	0 (0.0)		0 (0.0)		0 (0.0)		0 (0.0)		-		0 (0.0)		-		0 (0.0)		-
Use of fungicides																			0.75
No	541 (93.6)		135 (93.1)		122 (94.6)		284 (93.4)		1.00		122 (92.4)		1.00		135 (93.8)		1.00
Yes	37 (6.4)		10 (6.9)		7 (5.4)		20 (6.6)		1.22 (0.59, 2.54)		10 (7.6)		1.28 (0.50, 3.30)		9 (6.3)		1.03 (0.40, 2.65)
Missing	0 (0.0)		0 (0.0)		0 (0.0)		0 (0.0)		-		0 (0.0)		-		0 (0.0)		-
ON INDOOR PLANTSc
Use of insecticides																			0.82
No	545 (94.3)		140 (96.6)		122 (94.6)		283 (93.1)		1.00		124 (93.9)		1.00		133 (92.4)		1.00
Yes	28 (4.8)		4 (2.8)		6 (4.7)		18 (5.9)		2.06 (0.89, 4.75)		7 (5.3)		1.90 (0.62, 5.80)		10 (6.9)		2.26 (0.83, 6.15)
Missing	5 (0.9)		1 (0.7)		1 (0.8)		3 (1.0)		-		1 (0.8)		-		1 (0.7)		-
FOR PEST CONTROL
Use of insecticides																			0.19
No	174 (30.1)		43 (29.7)		39 (30.2)		92 (30.3)		1.00		38 (28.8)		1.00		45 (31.3)		1.00
Yes	404 (69.9)		102 (70.3)		90 (69.8)		212 (69.7)		1.12 (0.75, 1.69)		94 (71.2)		1.49 (0.83, 2.67)		99 (68.8)		0.89 (0.54, 1.49)
Missing	0 (0.0)		0 (0.0)		0 (0.0)		0 (0.0)		-		0 (0.0)		-		0 (0.0)		-
Insecticide use frequency against crawling insects																			0.58
No use	371 (64.2)		98 (67.6)		85 (65.9)		188 (61.8)		1.00		79 (59.8)		1.00		93 (64.6)		1.00
Less than once a month	153 (26.5)		37 (25.5)		30 (23.3)		86 (28.3)		1.31 (0.85, 2.02)		40 (30.3)		1.62 (0.88, 2.99)		36 (25.0)		1.07 (0.62, 1.86)
Less than once a week	32 (5.5)		8 (5.5)		9 (7.0)		15 (4.9)		0.83 (0.38, 1.80)		7 (5.3)		0.99 (0.35, 2.77)		8 (5.6)		0.73 (0.29, 1.88)
More than once a week to daily	20 (3.5)		2 (1.4)		4 (3.1)		14 (3.3)		1.78 (0.56, 5.60)		5 (3.8)		1.43 (0.27, 7.68)		7 (4.9)		2.07 (0.48, 9.00)
Missing	2 (0.3)		0 (0.0)		1 (0.8)		1 (0.3)		-		1 (0.8)		-		0 (0.0)		-
P trend										0.41				0.39				0.80
Insecticide use frequency against flying insects																			0.33
No use	228 (39.4)		58 (40.0)		48 (37.2)		122 (40.1)		1.00		51 (38.6)		1.00		58 (40.3)		1.00
Less than once a month	153 (26.5)		37 (25.5)		36 (27.9)		80 (26.3)		1.16 (0.73, 1.85)		36 (27.3)		1.53 (0.79, 2.96)		40 (27.8)		0.93 (0.52, 1.67)
Less than once a week	83 (14.4)		24 (16.6)		16 (12.4)		43 (14.1)		0.94 (0.53, 1.67)		22 (16.7)		1.43 (0.67, 3.05)		16 (11.1)		0.62 (0.28, 1.36)
More than once a week	77 (13.3)		19 (13.1)		20 (15.5)		38 (12.5)		0.94 (0.52, 1.70)		16 (12.1)		1.17 (0.50, 2.76)		19 (13.2)		0.87 (0.41, 1.83)
Daily	35 (6.1)		6 (4.1)		8 (6.2)		21 (6.9)		1.98 (0.89, 4.44)		7 (5.3)		1.21 (0.36, 4.10)		11 (7.6)		2.60 (0.95, 7.10)
Missing	2 (0.3)		1 (0.7)		1 (0.8)		0 (0.0)		-		0 (0.0)		-		0 (0.0)		-
P trend										0.45				0.59				0.52
WOOD AND MOLDd
Use of fungicides and/or insecticides for woodwork																			0.03
No	517 (89.4)		131 (90.3)		118 (91.5)		268 (88.2)		1.00		110 (83.3)		1.00		134 (93.1)		1.00
Yes	57 (9.9)		13 (9.0)		11 (8.5)		33 (10.9)		1.36 (0.73, 2.55)		21 (15.9)		2.35 (1.06, 5.20)		8 (5.6)		0.58 (0.22, 1.53)
Missing	4 (0.7)		1 (0.7)		0 (0.0)		3 (1.0)		-		1 (0.8)		-		2 (1.4)		-
PETS
Use of insecticides on cats and dogs																			0.01
No	410 (70.9)		102 (70.3)		93 (72.1)		215 (70.7)		1.00		85 (64.4)		1.00		114 (79.2)		1.00
Yes	163 (28.2)		41 (28.3)		35 (27.1)		87 (28.6)		1.14 (0.76, 1.71)		45 (34.1)		1.95 (1.12, 3.40)		30 (20.8)		0.66 (0.38, 1.15)
Missing	5 (0.9)		2 (1.4)		1 (0.8)		2 (0.7)		-		2 (1.5)		-		0 (0.0)		-
Use of insecticides on other animalse
No	565 (97.8)		142 (97.9)		126 (97.7)		297 (97.7)		1.00
Yes	11 (1.9)		3 (2.1)		3 (2.3)		5 (1.6)		0.38 (0.09, 1.61)
Missing	2 (0.3)		0 (0.0)		0 (0.0)		2 (0.7)		-
Note: OR, odds ratios; CI, confidence intervals
a Estimates obtained comparing TGCT cases to group A and group B controls combined. Analysis was restricted to subjects with no missing data for the exposure variable (0.2 to 1.4% excluded)
b P-value for heterogeneity derived from the Likelihood Ratio Test, comparing seminoma versus non-seminoma tumours
c Use of fungicides on indoors plants was not presented because some cells had less than 5 subjects
d Use of fungicides on mold was not presented because some cells had less than 5 subjects
e Subtypes analysis on use of insecticides on other animals was not presented because some cells had less than 5 subjects

## Sheet: TABLES6
Table S6: Odds ratios (OR) and 95% confidence intervals (CI) for TGCT associated with domestic use of pesticides during early periods of development, by type of use, case-control study, N=578, France, 2015-2018
	Total (N=578)	Controls A+B (N=274)	Group A controls (N=145)	Group B controls (N=129)	All TGCT cases (N=304)		Non-Seminomas (N=132)		Seminomas (N=144)		P-HETb
	n (%)		n (%)	n (%)	n (%)	ORa (95% CI)	n (%)	ORa (95% CI)	n (%)	ORa (95% CI)
Indoor use of pesticides											0.186
No	132 (22.8)	62 (22.6)	33 (22.8)	29 (22.5)	70 (23.0)	1	29 (22.0)	1	36 (25.0)	1
Yes	446 (77.2)	212 (77.4)	112 (77.2)	100 (77.5)	234 (77.0)	1.14 (0.72, 1.79)	103 (78.0)	1.45 (0.76, 2.77)	108 (75.0)	0.82 (0.46, 1.44)
Missing	0 (0.0)	0 (0)	0 (0.0)	0 (0.0)	0 (0.0)	-	0 (0.0)	-	0 (0.0)	-
Direct outdoor use of pesticides											0.8986
No	520 (90.0)	242 (88.3)	130 (89.7)	112 (86.8)	278 (91.4)	1	119 (90.2)	1	134 (93.1)	1
Yes	51 (8.8)	29 (10.6)	14 (9.7)	15 (11.6)	22 (7.2)	0.74 (0.39, 1.39)	10 (7.6)	0.69 (0.29, 1.67)	9 (6.3)	0.64 (0.26, 1.54)
Missing	7 (1.2)	3 (1.1)	1 (0.7)	2 (1.6)	4 (1.3)	-	3 (2.3)	-	1 (0.7)	-
Indirect outdoor use of pesticides											0.0565
No	484 (83.7)	235 (85.8)	126 (86.9)	109 (84.5)	249 (81.9)	1	100 (75.8)	1	125 (86.8)	1
Yes	87 (15.1)	36 (13.1)	18 (12.4)	18 (14.0)	51 (16.8)	1.54 (0.92, 2.58)	29 (22.0)	2.33 (1.24, 4.39)	18 (12.5)	0.95 (0.48, 1.88)
Missing	7 (1.2)	3 (1.1)	1 (0.7)	2 (1.6)	4 (1.3)	-	3 (2.3)	-	1 (0.7)	-
Note: OR, odds ratios; CI, confidence intervals
a Estimates obtained comparing TGCT cases to group A and group B controls combined. Analysis was restricted to subjects with no missing data for the exposure variable (0.2 to 1.4% excluded)
b P-value for heterogeneity derived from the Likelihood Ratio Test, comparing seminoma versus non-seminoma tumors

## Sheet: TABLES7
Table S7: Odds ratios (OR) and 95% confidence intervals (CI) for TGCT associated with domestic use of pesticides during early periods of development, stratified analysis by birth cohorts, case-control study, N=578, France, 2015-2018
	Birth cohort: 1970-1980					Birth cohort: 1981-1990					Birth cohort: >1990
	Controls A+B (N=81)	Group A controls (N=47)	Group B controls (N=34)	All TGCT cases (N=89)		Controls A+B (N=176)	Group A controls (N=88)	Group B controls (N=88)	All TGCT cases (N=162)		Controls A+B (N=17)	Group A controls (N=10)	Group B controls (N=7)	All TGCT cases (N=53)
	n (%)	n (%)	n (%)	n (%)	ORa (95% CI)	n (%)	n (%)	n (%)	n (%)	ORa (95% CI)	n (%)	n (%)	n (%)	n (%)	ORa (95% CI)	P-INTb
BY TYPE OF PESTICIDES
Domestic use of insecticides																0.5
No	25 (9.1)	17 (36.2)	8 (23.5)	27 (30.3)	1	34 (12.4)	14 (15.9)	20 (22.7)	25 (15.4)	1	3 (1.1)	1 (10.0)	2 (28.6)	15 (28.3)	1
Yes	56 (20.4)	30 (63.8)	26 (76.5)	62 (69.7)	1.12 (0.57, 2.21)	141 (51.5)	73 (83.0)	68 (77.3)	136 (84.0)	1.45 (0.78, 2.68)	14 (5.1)	9 (90.0)	5 (71.4)	38 (71.7)	0.26 (0.05, 1.44)
Missing	0 (0)	0 (0.0)	0 (0.0)	0 (0.0)	-	1 (0.4)	1 (1.1)	0 (0.0)	1 (0.6)	-	0 (0)	0 (0.0)	0 (0.0)	0 (0.0)	-
Domestic use of fungicides																0.3207
No	76 (27.7)	44 (93.6)	32 (94.1)	77 (86.5)	1	143 (52.2)	70 (79.5)	73 (83.0)	123 (75.9)	1	15 (5.5)	9 (90.0)	6 (85.7)	44 (83.0)	1
Yes	5 (1.8)	3 (6.4)	2 (5.9)	10 (11.2)	2.21 (0.69, 7.05)	30 (10.9)	16 (18.2)	14 (15.9)	36 (22.2)	1.38 (0.79, 2.42)	2 (0.7)	1 (10.0)	1 (14.3)	9 (17.0)	-
Missing	0 (0)	0 (0.0)	0 (0.0)	2 (2.2)	-	3 (1.1)	2 (2.3)	1 (1.1)	3 (1.9)	-	0 (0)	0 (0.0)	0 (0.0)	0 (0.0)	-
Domestic use of herbicides																0.9203
No	75 (27.4)	45 (95.7)	30 (88.2)	79 (88.8)	1	152 (55.5)	77 (87.5)	75 (85.2)	144 (88.9)	1	15 (5.5)	9 (90.0)	6 (85.7)	43 (81.1)	1
Yes	6 (2.2)	2 (4.3)	4 (11.8)	10 (11.2)	1.78 (0.60, 5.25)	24 (8.8)	11 (12.5)	13 (14.8)	18 (11.1)	0.91 (0.47, 1.78)	2 (0.7)	1 (10.0)	1 (14.3)	10 (18.9)	-
Missing	0 (0)	0 (0.0)	0 (0.0)	0 (0.0)	-	0 (0)	0 (0.0)	0 (0.0)	0 (0.0)	-	0 (0)	0 (0.0)	0 (0.0)	0 (0.0)	-
BY HOUSEHOLD APPLICATION
Use of pesticides for gardening																0.5115
No	64 (23.4)	40 (85.1)	24 (70.6)	72 (80.9)	1	129 (47.1)	64 (72.7)	65 (73.9)	119 (73.5)	1	13 (4.7)	8 (80.0)	5 (71.4)	36 (67.9)	1
Yes	15 (5.5)	7 (14.9)	8 (23.5)	16 (18.0)	0.99 (0.43, 2.27)	46 (16.8)	23 (26.1)	23 (26.1)	41 (25.3)	1.16 (0.70, 1.93)	4 (1.5)	2 (20.0)	2 (28.6)	16 (30.2)	-
Missing	2 (0.7)	0 (0.0)	2 (5.9)	1 (1.1)	-	1 (0.4)	1 (1.1)	0 (0.0)	2 (1.2)	-	0 (0)	0 (0.0)	0 (0.0)	1 (1.9)	-
Use of insecticides for gardening																0.4721
No	72 (26.3)	42 (89.4)	30 (88.2)	80 (89.9)	1	151 (55.1)	77 (87.5)	74 (84.1)	142 (87.7)	1	17 (6.2)	10 (100.0)	7 (100.0)	47 (88.7)	1
Yes	9 (3.3)	5 (10.6)	4 (11.8)	9 (10.1)	0.92 (0.33, 2.54)	25 (9.1)	11 (12.5)	14 (15.9)	20 (12.3)	1.03 (0.53, 1.97)	0 (0)	0 (0.0)	0 (0.0)	6 (11.3)	-
Missing	0 (0)	0 (0.0)	0 (0.0)	0 (0.0)	-	0 (0)	0 (0.0)	0 (0.0)	0 (0.0)	-	0 (0)	0 (0.0)	0 (0.0)	0 (0.0)	-
Use of herbicides for gardening																0.9203
No	75 (27.4)	45 (95.7)	30 (88.2)	79 (88.8)	1	152 (55.5)	77 (87.5)	75 (85.2)	144 (88.9)	1	15 (5.5)	9 (90.0)	6 (85.7)	43 (81.1)	1
Yes	6 (2.2)	2 (4.3)	4 (11.8)	10 (11.2)	1.78 (0.60, 5.25)	24 (8.8)	11 (12.5)	13 (14.8)	18 (11.1)	0.91 (0.47, 1.78)	2 (0.7)	1 (10.0)	1 (14.3)	10 (18.9)	-
Missing	0 (0)	0 (0.0)	0 (0.0)	0 (0.0)	-	0 (0)	0 (0.0)	0 (0.0)	0 (0.0)	-	0 (0)	0 (0.0)	0 (0.0)	0 (0.0)	-
Use of fungicides for gardening																0.521
No	77 (28.1)	44 (93.6)	33 (97.1)	84 (94.4)	1	165 (60.2)	82 (93.2)	83 (94.3)	150 (92.6)	1	15 (5.5)	9 (90.0)	6 (85.7)	50 (94.3)	1
Yes	4 (1.5)	3 (6.4)	1 (2.9)	5 (5.6)	-	11 (4)	6 (6.8)	5 (5.7)	12 (7.4)	1.18 (0.49, 2.84)	2 (0.7)	1 (10.0)	1 (14.3)	3 (5.7)	-
Missing	0 (0)	0 (0.0)	0 (0.0)	0 (0.0)	-	0 (0)	0 (0.0)	0 (0.0)	0 (0.0)	-	0 (0)	0 (0.0)	0 (0.0)	0 (0.0)	-
Use of insecticides on indoor plants																0.787
No	79 (28.8)	47 (100.0)	32 (94.1)	84 (94.4)	1	166 (60.6)	83 (94.3)	83 (94.3)	148 (91.4)	1	17 (6.2)	10 (100.0)	7 (100.0)	51 (96.2)	1
Yes	2 (0.7)	0 (0.0)	2 (5.9)	4 (4.5)	-	8 (2.9)	4 (4.5)	4 (4.5)	12 (7.4)	1.59 (0.61, 4.18)	0 (0)	0 (0.0)	0 (0.0)	2 (3.8)	-
Missing	0 (0)	0 (0.0)	0 (0.0)	1 (1.1)	-	2 (0.7)	1 (1.1)	1 (1.1)	2 (1.2)	-	0 (0)	0 (0.0)	0 (0.0)	0 (0.0)	-
Use of insecticides for pest control																0.3821
No	30 (10.9)	21 (44.7)	9 (26.5)	32 (36.0)	1	47 (17.2)	21 (23.9)	26 (29.5)	39 (24.1)	1	5 (1.8)	1 (10.0)	4 (57.1)	21 (39.6)	1
Yes	51 (18.6)	26 (55.3)	25 (73.5)	57 (64.0)	1.13 (0.59, 2.15)	129 (47.1)	67 (76.1)	62 (70.5)	123 (75.9)	1.24 (0.73, 2.10)	12 (4.4)	9 (90.0)	3 (42.9)	32 (60.4)	0.35 (0.08, 1.52)
Missing	0 (0)	0 (0.0)	0 (0.0)	0 (0.0)	-	0 (0)	0 (0.0)	0 (0.0)	0 (0.0)	-	0 (0)	0 (0.0)	0 (0.0)	0 (0.0)	-
Insecticide use frequency against crawling insects																0.5706
No use	62 (22.6)	38 (80.9)	24 (70.6)	61 (68.5)	1	111 (40.5)	56 (63.6)	55 (62.5)	99 (61.1)	1	10 (3.6)	4 (40.0)	6 (85.7)	28 (52.8)	1
Less than once a month	14 (5.1)	8 (17.0)	6 (17.6)	22 (24.7)	2.44 (0.98, 6.10)	48 (17.5)	25 (28.4)	23 (26.1)	44 (27.2)	1.12 (0.65, 1.92)	5 (1.8)	4 (40.0)	1 (14.3)	20 (37.7)	0.84 (0.20, 3.54)
Less than once a week	4 (1.5)	1 (2.1)	3 (8.8)	3 (3.4)	0.66 (0.11, 3.97)	11 (4)	5 (5.7)	6 (6.8)	10 (6.2)	1.18 (0.46, 3.08)	2 (0.7)	2 (20.0)	0 (0.0)	2 (3.8)	0.33 (0.03, 4.13)
More than once a week to daily	1 (0.4)	0 (0.0)	1 (2.9)	3 (3.4)	-	5 (1.8)	2 (2.3)	3 (3.4)	8 (4.9)	1.44 (0.39, 5.30)	0 (0)	0 (0.0)	0 (0.0)	3 (5.7)	-
Missing	0 (0)	0 (0.0)	0 (0.0)	0 (0.0)	-	1 (0.4)	0 (0.0)	1 (1.1)	1 (0.6)	-	0 (0)	0 (0.0)	0 (0.0)	0 (0.0)	-
Insecticide use frequency against flying insects																0.9816
No use	35 (12.8)	23 (48.9)	12 (35.3)	39 (43.8)	1	63 (23)	31 (35.2)	32 (36.4)	58 (35.8)	1	8 (2.9)	4 (40.0)	4 (57.1)	25 (47.2)	1
Less than once a month	21 (7.7)	9 (19.1)	12 (35.3)	24 (27.0)	1.13 (0.53, 2.43)	52 (19)	28 (31.8)	24 (27.3)	46 (28.4)	0.99 (0.56, 1.76)	0 (0)	0 (0.0)	0 (0.0)	10 (18.9)	-
Less than once a week	10 (3.6)	8 (17.0)	2 (5.9)	10 (11.2)	0.84 (0.30, 2.32)	26 (9.5)	14 (15.9)	12 (13.6)	24 (14.8)	1.01 (0.50, 2.04)	4 (1.5)	2 (20.0)	2 (28.6)	9 (17.0)	0.83 (0.14, 5.10)
More than once a week	12 (4.4)	4 (8.5)	8 (23.5)	11 (12.4)	0.68 (0.25, 1.84)	23 (8.4)	11 (12.5)	12 (13.6)	22 (13.6)	1.29 (0.62, 2.66)	4 (1.5)	4 (40.0)	0 (0.0)	5 (9.4)	0.34 (0.05, 2.43)
Daily	2 (0.7)	2 (4.3)	0 (0.0)	5 (5.6)	-	11 (4)	4 (4.5)	7 (8.0)	12 (7.4)	1.55 (0.61, 3.92)	1 (0.4)	0 (0.0)	1 (14.3)	4 (7.5)	-
Missing		1 (2.1)	0 (0.0)	0 (0.0)	-	1 (0.4)	0 (0.0)	1 (1.1)	0 (0.0)	-		0 (0.0)	0 (0.0)	0 (0.0)	-
Use of fungicides and/or insecticides for woodwork																0.4743
No	79 (28.8)	46 (97.9)	33 (97.1)	83 (93.3)	1	154 (56.2)	76 (86.4)	78 (88.6)	138 (85.2)	1	16 (5.8)	9 (90.0)	7 (100.0)	47 (88.7)	1
Yes	2 (0.7)	1 (2.1)	1 (2.9)	5 (5.6)	-	21 (7.7)	11 (12.5)	10 (11.4)	22 (13.6)	1.28 (0.66, 2.50)	1 (0.4)	1 (10.0)	0 (0.0)	6 (11.3)	-
Missing	0 (0)	0 (0.0)	0 (0.0)	1 (1.1)	-	1 (0.4)	1 (1.1)	0 (0.0)	2 (1.2)	-	0 (0)	0 (0.0)	0 (0.0)	0 (0.0)	-
Use of insecticides on cats and dogs																0.1116
No	61 (22.3)	36 (76.6)	25 (73.5)	77 (86.5)	1	124 (45.3)	60 (68.2)	64 (72.7)	106 (65.4)	1	10 (3.6)	6 (60.0)	4 (57.1)	32 (60.4)	1
Yes	18 (6.6)	10 (21.3)	8 (23.5)	12 (13.5)	0.59 (0.26, 1.35)	51 (18.6)	27 (30.7)	24 (27.3)	54 (33.3)	1.31 (0.81, 2.11)	7 (2.6)	4 (40.0)	3 (42.9)	21 (39.6)	1.07 (0.32, 3.57)
Missing	2 (0.7)	1 (2.1)	1 (2.9)	0 (0.0)	-	1 (0.4)	1 (1.1)	0 (0.0)	2 (1.2)	-	0 (0)	0 (0.0)	0 (0.0)	0 (0.0)	-
BY TYPE OF USE
Indoor use of pesticides																0.5902
No	24 (8.8)	17 (36.2)	7 (20.6)	29 (32.6)	1	36 (13.1)	16 (18.2)	20 (22.7)	26 (16.0)	1	2 (0.7)	0 (0.0)	2 (28.6)	15 (28.3)	1
Yes	57 (20.8)	30 (63.8)	27 (79.4)	60 (67.4)	0.95 (0.48, 1.87)	140 (51.1)	72 (81.8)	68 (77.3)	136 (84.0)	1.46 (0.80, 2.66)	15 (5.5)	10 (100.0)	5 (71.4)	38 (71.7)	0.11 (0.01, 1.08)
Missing		0 (0.0)	0 (0.0)	0 (0.0)	-	0 (0)	0 (0.0)	0 (0.0)	0 (0.0)	-	0 (0)	0 (0.0)	0 (0.0)	0 (0.0)	-
Direct outdoor use of pesticides																0.3142
No	73 (26.6)	44 (93.6)	29 (85.3)	84 (94.4)	1	152 (55.5)	76 (86.4)	76 (86.4)	146 (90.1)	1	17 (6.2)	10 (100.0)	7 (100.0)	48 (90.6)	1
Yes	6 (2.2)	3 (6.4)	3 (8.8)	4 (4.5)	0.49 (0.12, 2.05)	23 (8.4)	11 (12.5)	12 (13.6)	14 (8.6)	0.79 (0.39, 1.61)	0 (0)	0 (0.0)	0 (0.0)	4 (7.5)	-
Missing	2 (0.7)	0 (0.0)	2 (5.9)	1 (1.1)	-	1 (0.4)	1 (1.1)	0 (0.0)	2 (1.2)	-	0 (0)	0 (0.0)	0 (0.0)	1 (1.9)	-
Indirect outdoor use of pesticides																0.9748
No	70 (25.5)	43 (91.5)	27 (79.4)	76 (85.4)	1	152 (55.5)	75 (85.2)	77 (87.5)	133 (82.1)	1	13 (4.7)	8 (80.0)	5 (71.4)	40 (75.5)	1
Yes	9 (3.3)	4 (8.5)	5 (14.7)	12 (13.5)	1.39 (0.53, 3.65)	23 (8.4)	12 (13.6)	11 (12.5)	27 (16.7)	1.50 (0.80, 2.80)	4 (1.5)	2 (20.0)	2 (28.6)	12 (22.6)	-
Missing	2 (0.7)	0 (0.0)	2 (5.9)	1 (1.1)	-	1 (0.4)	1 (1.1)	0 (0.0)	2 (1.2)	-	0 (0)	0 (0.0)	0 (0.0)	1 (1.9)	-
Note: OR, odds ratios; CI, confidence intervals
a Estimates obtained comparing TGCT cases to group A and group B controls combined. Analysis was restricted to subjects with no missing data for the exposure variable (0.2 to 1.4% excluded) and with at least 5 cases or controls per cell
b P-value for interaction derived from the Likelihood Ratio Test comparing the models with and without interaction terms

## Sheet: TABLES8
Table S8: Odds ratios (OR) and 95% confidence intervals (CI) for TGCT associated with domestic use of pesticides during early periods of development, stratified analysis by urban/rural status of birthplace, case-control study, N=578, France, 2015-2018
	Rural birthplace					Urban birthplace
	Controls A+B (N=63)	Group A controls (N=36)	Group B controls (N=27)	All TGCT cases (N=73)		Controls A+B (N=211)	Group A controls (N=109)	Group B controls (N=102)	All TGCT cases (N=231)
	n (%)	n (%)	n (%)	n (%)	ORa (95% CI)	n (%)	n (%)	n (%)	n (%)	ORa (95% CI)	P-INTb
BY TYPE OF PESTICIDES
Domestic use of insecticides											0.6278
No	7 (2.6)	6 (16.7)	1 (3.7)	11 (15.1)	1	55 (20.1)	26 (23.9)	29 (28.4)	56 (24.2)	1
Yes	56 (20.4)	30 (83.3)	26 (96.3)	62 (84.9)	0.78 (0.14, 4.23)	155 (56.6)	82 (75.2)	73 (71.6)	174 (75.3)	1.29 (0.78, 2.14)
Missing	0 (0)	0 (0.0)	0 (0.0)	0 (0.0)	-	1 (0.4)	1 (0.9)	0 (0.0)	1 (0.4)	-
Domestic use of fungicides											0.6122
No	48 (17.5)	27 (75.0)	21 (77.8)	44 (60.3)	1	186 (67.9)	96 (88.1)	90 (88.2)	200 (86.6)	1
Yes	15 (5.5)	9 (25.0)	6 (22.2)	28 (38.4)	2.85 (0.86, 9.43)	22 (8)	11 (10.1)	11 (10.8)	27 (11.7)	1.47 (0.75, 2.91)
Missing	0 (0)	0 (0.0)	0 (0.0)	1 (1.4)	-	3 (1.1)	2 (1.8)	1 (1.0)	4 (1.7)	-
Domestic use of herbicides											0.787
No	49 (17.9)	30 (83.3)	19 (70.4)	57 (78.1)	1	193 (70.4)	101 (92.7)	92 (90.2)	209 (90.5)	1
Yes	14 (5.1)	6 (16.7)	8 (29.6)	16 (21.9)	0.90 (0.31, 2.61)	18 (6.6)	8 (7.3)	10 (9.8)	22 (9.5)	0.95 (0.46, 1.97)
Missing	0 (0)	0 (0.0)	0 (0.0)	0 (0.0)	-	0 (0)	0 (0.0)	0 (0.0)	0 (0.0)	-
BY HOUSEHOLD APPLICATION
Use of pesticides for gardening											0.6929
No	35 (12.8)	22 (61.1)	13 (48.1)	41 (56.2)	1	171 (62.4)	90 (82.6)	81 (79.4)	186 (80.5)	1
Yes	27 (9.9)	13 (36.1)	14 (51.9)	31 (42.5)	1.14 (0.43, 3.07)	38 (13.9)	19 (17.4)	19 (18.6)	42 (18.2)	1.02 (0.59, 1.78)
Missing	1 (0.4)	1 (2.8)	0 (0.0)	1 (1.4)	-	2 (0.7)	0 (0.0)	2 (2.0)	3 (1.3)	-
Use of insecticides for gardening											0.9287
No	48 (17.5)	29 (80.6)	19 (70.4)	57 (78.1)	1	192 (70.1)	100 (91.7)	92 (90.2)	212 (91.8)	1
Yes	15 (5.5)	7 (19.4)	8 (29.6)	16 (21.9)	0.86 (0.25, 2.94)	19 (6.9)	9 (8.3)	10 (9.8)	19 (8.2)	1.04 (0.49, 2.20)
Missing	0 (0)	0 (0.0)	0 (0.0)	0 (0.0)	-	0 (0)	0 (0.0)	0 (0.0)	0 (0.0)	-
Use of herbicides for gardening											0.787
No	49 (17.9)	30 (83.3)	19 (70.4)	57 (78.1)	1	193 (70.4)	101 (92.7)	92 (90.2)	209 (90.5)	1
Yes	14 (5.1)	6 (16.7)	8 (29.6)	16 (21.9)	0.90 (0.31, 2.61)	18 (6.6)	8 (7.3)	10 (9.8)	22 (9.5)	0.95 (0.46, 1.97)
Missing	0 (0)	0 (0.0)	0 (0.0)	0 (0.0)	-	0 (0)	0 (0.0)	0 (0.0)	0 (0.0)	-
Use of fungicides for gardening											0.0055
No	59 (21.5)	32 (88.9)	27 (100.0)	59 (80.8)	1	198 (72.3)	103 (94.5)	95 (93.1)	225 (97.4)	1
Yes	4 (1.5)	4 (11.1)	0 (0.0)	14 (19.2)	-	13 (4.7)	6 (5.5)	7 (6.9)	6 (2.6)	0.43 (0.15, 1.25)
Missing	0 (0)	0 (0.0)	0 (0.0)	0 (0.0)	-	0 (0)	0 (0.0)	0 (0.0)	0 (0.0)	-
Use of insecticides on indoor plants											0.5496
No	61 (22.3)	35 (97.2)	26 (96.3)	71 (97.3)	1	201 (73.4)	105 (96.3)	96 (94.1)	212 (91.8)	1
Yes	2 (0.7)	1 (2.8)	1 (3.7)	2 (2.7)	-	8 (2.9)	3 (2.8)	5 (4.9)	16 (6.9)	2.09 (0.82, 5.33)
Missing	0 (0)	0 (0.0)	0 (0.0)	0 (0.0)	-	2 (0.7)	1 (0.9)	1 (1.0)	3 (1.3)	-
Use of insecticides for pest control											0.4674
No	16 (5.8)	13 (36.1)	3 (11.1)	20 (27.4)	1	66 (24.1)	30 (27.5)	36 (35.3)	72 (31.2)	1
Yes	47 (17.2)	23 (63.9)	24 (88.9)	53 (72.6)	1.03 (0.33, 3.15)	145 (52.9)	79 (72.5)	66 (64.7)	159 (68.8)	1.19 (0.74, 1.89)
Missing	0 (0)	0 (0.0)	0 (0.0)	0 (0.0)	-	0 (0)	0 (0.0)	0 (0.0)	0 (0.0)	-
Insecticide use frequency against crawling insects											0.7088
No use	45 (16.4)	28 (77.8)	17 (63.0)	44 (60.3)	1	138 (50.4)	70 (64.2)	68 (66.7)	144 (62.3)	1
Less than once a month	10 (3.6)	5 (13.9)	5 (18.5)	20 (27.4)	1.34 (0.38, 4.77)	57 (20.8)	32 (29.4)	25 (24.5)	66 (28.6)	1.26 (0.78, 2.05)
Less than once a week	6 (2.2)	3 (8.3)	3 (11.1)	5 (6.8)	0.83 (0.06, 11.18)	11 (4)	5 (4.6)	6 (5.9)	10 (4.3)	0.92 (0.36, 2.37)
More than once a week to daily	2 (0.7)	0 (0.0)	2 (7.4)	3 (4.1)	-	4 (1.5)	2 (1.8)	2 (2.0)	11 (4.8)	-
Missing	0 (0)	0 (0.0)	0 (0.0)	1 (1.4)	-	1 (0.4)	0 (0.0)	1 (1.0)	0 (0.0)	-
Insecticide use frequency against flying insects											0.6935
No use	18 (6.6)	13 (36.1)	5 (18.5)	24 (32.9)	1	88 (32.1)	45 (41.3)	43 (42.2)	98 (42.4)	1
Less than once a month	16 (5.8)	5 (13.9)	11 (40.7)	17 (23.3)	1.25 (0.33, 4.81)	57 (20.8)	32 (29.4)	25 (24.5)	63 (27.3)	1.15 (0.68, 1.94)
Less than once a week	15 (5.5)	9 (25.0)	6 (22.2)	13 (17.8)	0.67 (0.19, 2.30)	25 (9.1)	15 (13.8)	10 (9.8)	30 (13.0)	1.02 (0.51, 2.04)
More than once a week	11 (4)	8 (22.2)	3 (11.1)	17 (23.3)	0.51 (0.10, 2.53)	28 (10.2)	11 (10.1)	17 (16.7)	21 (9.1)	0.92 (0.44, 1.89)
Daily	3 (1.1)	1 (2.8)	2 (7.4)	2 (2.7)	-	11 (4)	5 (4.6)	6 (5.9)	19 (8.2)	2.33 (0.96, 5.66)
Missing	0 (0)	0 (0.0)	0 (0.0)	0 (0.0)	-	2 (0.7)	1 (0.9)	1 (1.0)	0 (0.0)	-
Use of fungicides and/or insecticides for woodwork											0.1187
No	50 (18.2)	29 (80.6)	21 (77.8)	57 (78.1)	1	199 (72.6)	102 (93.6)	97 (95.1)	211 (91.3)	1
Yes	13 (4.7)	7 (19.4)	6 (22.2)	15 (20.5)	0.61 (0.15, 2.52)	11 (4)	6 (5.5)	5 (4.9)	18 (7.8)	1.91 (0.79, 4.63)
Missing	0 (0)	0 (0.0)	0 (0.0)	1 (1.4)	-	1 (0.4)	1 (0.9)	0 (0.0)	2 (0.9)	-
Use of insecticides on cats and dogs											0.1971
No	32 (11.7)	17 (47.2)	15 (55.6)	44 (60.3)	1	163 (59.5)	85 (78.0)	78 (76.5)	171 (74.0)	1
Yes	30 (10.9)	18 (50.0)	12 (44.4)	29 (39.7)	0.54 (0.19, 1.51)	46 (16.8)	23 (21.1)	23 (22.5)	58 (25.1)	1.27 (0.78, 2.08)
Missing	1 (0.4)	1 (2.8)	0 (0.0)	0 (0.0)	-	2 (0.7)	1 (0.9)	1 (1.0)	2 (0.9)	-
BY TYPE OF USE
Indoor use of pesticides											0.3173
No	8 (2.9)	6 (16.7)	2 (7.4)	13 (17.8)	1	54 (19.7)	27 (24.8)	27 (26.5)	57 (24.7)	1
Yes	55 (20.1)	30 (83.3)	25 (92.6)	60 (82.2)	1.10 (0.25, 4.82)	157 (57.3)	82 (75.2)	75 (73.5)	174 (75.3)	1.24 (0.75, 2.05)
Missing	0 (0)	0 (0.0)	0 (0.0)	0 (0.0)	-	0 (0)	0 (0.0)	0 (0.0)	0 (0.0)	-
Direct outdoor use of pesticides											0.3781
No	51 (18.6)	31 (86.1)	20 (74.1)	61 (83.6)	1	191 (69.7)	99 (90.8)	92 (90.2)	217 (93.9)	1
Yes	11 (4)	4 (11.1)	7 (25.9)	11 (15.1)	0.90 (0.27, 2.96)	18 (6.6)	10 (9.2)	8 (7.8)	11 (4.8)	0.47 (0.19, 1.16)
Missing	1 (0.4)	1 (2.8)	0 (0.0)	1 (1.4)	-	2 (0.7)	0 (0.0)	2 (2.0)	3 (1.3)	-
Indirect outdoor use of pesticides											0.8196
No	46 (16.8)	26 (72.2)	20 (74.1)	52 (71.2)	1	189 (69)	100 (91.7)	89 (87.3)	197 (85.3)	1
Yes	16 (5.8)	9 (25.0)	7 (25.9)	20 (27.4)	1.31 (0.42, 4.06)	20 (7.3)	9 (8.3)	11 (10.8)	31 (13.4)	1.57 (0.82, 3.00)
Missing	1 (0.4)	1 (2.8)	0 (0.0)	1 (1.4)	-	2 (0.7)	0 (0.0)	2 (2.0)	3 (1.3)	-
Note: OR, odds ratios; CI, confidence intervals
a Estimates obtained comparing TGCT cases to group A and group B controls combined. Analysis was restricted to subjects with no missing data for the exposure variable (0.2 to 1.4% excluded) and with at least 5 cases or controls per cell
b P-value for interaction derived from the Likelihood Ratio Test comparing the models with and without interaction terms

## Sheet: TABLES9
Table S9: Odds ratios (OR) and 95% confidence intervals (CI) for TGCT associated with domestic use of pesticides during early periods of development, stratified analysis by season of first trimester of pregnancy, case-control study, N=578, France, 2015-2018
	First trimester of pregnancy in Autumn/Winter					First trimester of pregnancy in Spring/Summer
	Controls A+B (N=75)	Group A controls (N=39)	Group B controls (N=36)	All TGCT cases (N=82)		Controls A+B (N=197)	Group A controls (N=105)	Group B controls (N=92)	All TGCT cases (N=214)
	n (%)	n (%)	n (%)	n (%)	ORa (95% CI)	n (%)	n (%)	n (%)	n (%)	ORa (95% CI)	P-INTb
BY TYPE OF PESTICIDES
Domestic use of insecticides											0.3833
No	15 (5.5)	8 (20.5)	7 (19.4)	16 (19.5)	1	46 (16.8)	23 (21.9)	23 (25.0)	51 (23.5)	1
Yes	59 (21.5)	30 (76.9)	29 (80.6)	66 (80.5)	1.21 (0.39, 3.74)	151 (55.1)	82 (78.1)	69 (75.0)	165 (76.0)	1.15 (0.66, 1.99)
Missing	1 (0.4)	1 (2.6)	0 (0.0)	0 (0.0)	-	0 (0)	0 (0.0)	0 (0.0)	1 (0.5)	-
Domestic use of fungicides											0.7655
No	67 (24.5)	34 (87.2)	33 (91.7)	69 (84.1)	1	165 (60.2)	88 (83.8)	77 (83.7)	171 (78.8)	1
Yes	7 (2.6)	4 (10.3)	3 (8.3)	13 (15.9)	2.85 (0.77, 10.62)	30 (10.9)	16 (15.2)	14 (15.2)	41 (18.9)	1.70 (0.95, 3.04)
Missing	1 (0.4)	1 (2.6)	0 (0.0)	0 (0.0)	-	2 (0.7)	1 (1.0)	1 (1.1)	5 (2.3)	-
Domestic use of herbicides											0.8933
No	69 (25.2)	38 (97.4)	31 (86.1)	72 (87.8)	1	171 (62.4)	92 (87.6)	79 (85.9)	189 (87.1)	1
Yes	6 (2.2)	1 (2.6)	5 (13.9)	10 (12.2)	1.15 (0.25, 5.34)	26 (9.5)	13 (12.4)	13 (14.1)	28 (12.9)	1.20 (0.64, 2.24)
Missing	0 (0)	0 (0.0)	0 (0.0)	0 (0.0)	-	0 (0)	0 (0.0)	0 (0.0)	0 (0.0)	-
BY HOUSEHOLD APPLICATION
Use of pesticides for gardening											0.1619
No	59 (21.5)	33 (84.6)	26 (72.2)	65 (79.3)	1	145 (52.9)	78 (74.3)	67 (72.8)	158 (72.8)	1
Yes	16 (5.8)	6 (15.4)	10 (27.8)	16 (19.5)	1.14 (0.40, 3.20)	49 (17.9)	26 (24.8)	23 (25.0)	56 (25.8)	1.21 (0.74, 2.00)
Missing	0 (0)	0 (0.0)	0 (0.0)	1 (1.2)	-	3 (1.1)	1 (1.0)	2 (2.2)	3 (1.4)	-
Use of insecticides for gardening											0.3759
No	70 (25.5)	37 (94.9)	33 (91.7)	75 (91.5)	1	168 (61.3)	91 (86.7)	77 (83.7)	190 (87.6)	1
Yes	5 (1.8)	2 (5.1)	3 (8.3)	7 (8.5)	3.20 (0.70, 14.71)	29 (10.6)	14 (13.3)	15 (16.3)	27 (12.4)	0.91 (0.48, 1.72)
Missing	0 (0)	0 (0.0)	0 (0.0)	0 (0.0)	-	0 (0)	0 (0.0)	0 (0.0)	0 (0.0)	-
Use of herbicides for gardening											0.8933
No	69 (25.2)	38 (97.4)	31 (86.1)	72 (87.8)	1	171 (62.4)	92 (87.6)	79 (85.9)	189 (87.1)	1
Yes	6 (2.2)	1 (2.6)	5 (13.9)	10 (12.2)	1.15 (0.25, 5.34)	26 (9.5)	13 (12.4)	13 (14.1)	28 (12.9)	1.20 (0.64, 2.24)
Missing	0 (0)	0 (0.0)	0 (0.0)	0 (0.0)	-	0 (0)	0 (0.0)	0 (0.0)	0 (0.0)	-
Use of fungicides for gardening											0.0984
No	70 (25.5)	37 (94.9)	33 (91.7)	79 (96.3)	1	185 (67.5)	97 (92.4)	88 (95.7)	200 (92.2)	1
Yes	5 (1.8)	2 (5.1)	3 (8.3)	3 (3.7)	-	12 (4.4)	8 (7.6)	4 (4.3)	17 (7.8)	1.55 (0.68, 3.56)
Missing	0 (0)	0 (0.0)	0 (0.0)	0 (0.0)	-	0 (0)	0 (0.0)	0 (0.0)	0 (0.0)	-
Use of insecticides on indoor plants											0.2284
No	72 (26.3)	39 (100.0)	33 (91.7)	75 (91.5)	1	98 (35.8)	100 (95.2)	88 (95.7)	203 (93.5)	1
Yes	3 (1.1)	0 (0.0)	3 (8.3)	7 (8.5)	-	7 (2.6)	4 (3.8)	3 (3.3)	11 (5.1)	1.35 (0.47, 3.89)
Missing	0 (0)	0 (0.0)	0 (0.0)	0 (0.0)	-	2 (0.7)	1 (1.0)	1 (1.1)	3 (1.4)	-
Use of insecticides for pest control											0.6286
No	21 (7.7)	12 (30.8)	9 (25.0)	21 (25.6)	1	60 (21.9)	30 (28.6)	30 (32.6)	70 (32.3)	1
Yes	54 (19.7)	27 (69.2)	27 (75.0)	61 (74.4)	1.84 (0.65, 5.23)	137 (50)	75 (71.4)	62 (67.4)	147 (67.7)	0.93 (0.57, 1.53)
Missing	0 (0)	0 (0.0)	0 (0.0)	0 (0.0)	-	0 (0)	0 (0.0)	0 (0.0)	0 (0.0)	-
Insecticide use frequency against crawling insects											0.7139
No use	51 (18.6)	27 (69.2)	24 (66.7)	52 (63.4)	1	131 (47.8)	70 (66.7)	61 (66.3)	134 (61.8)	1
Less than once a month	16 (5.8)	8 (20.5)	8 (22.2)	22 (26.8)	2.97 (0.93, 9.48)	50 (18.2)	29 (27.6)	21 (22.8)	61 (28.1)	1.21 (0.72, 2.03)
Less than once a week	6 (2.2)	3 (7.7)	3 (8.3)	6 (7.3)	1.36 (0.30, 6.21)	11 (4)	5 (4.8)	6 (6.5)	9 (4.1)	0.71 (0.26, 1.98)
More than once a week to daily	2 (0.7)	1 (2.6)	1 (2.8)	2 (2.4)	-	4 (1.5)	1 (1.0)	3 (3.3)	12 (5.5)	-
Missing	0 (0)	0 (0.0)	0 (0.0)	0 (0.0)	-	1 (0.4)	0 (0.0)	1 (1.1)	1 (0.5)	-
Insecticide use frequency against flying insects											0.8869
No use	26 (9.5)	15 (38.5)	11 (30.6)	25 (30.5)	1	78 (28.5)	42 (40.0)	36 (39.1)	95 (43.8)	1
Less than once a month	20 (7.3)	9 (23.1)	11 (30.6)	24 (29.3)	2.37 (0.70, 8.07)	53 (19.3)	28 (26.7)	25 (27.2)	55 (25.3)	0.89 (0.51, 1.55)
Less than once a week	13 (4.7)	6 (15.4)	7 (19.4)	15 (18.3)	2.19 (0.55, 8.63)	27 (9.9)	18 (17.1)	9 (9.8)	28 (12.9)	0.74 (0.37, 1.50)
More than once a week	12 (4.4)	8 (20.5)	4 (11.1)	14 (17.1)	3.20 (0.72, 14.35)	27 (9.9)	11 (10.5)	16 (17.4)	23 (10.6)	0.53 (0.24, 1.17)
Daily	4 (1.5)	1 (2.6)	3 (8.3)	4 (4.9)	-	10 (3.6)	5 (4.8)	5 (5.4)	16 (7.4)	1.83 (0.69, 4.85)
Missing	0 (0)	0 (0.0)	0 (0.0)	0 (0.0)	-	2 (0.7)	1 (1.0)	1 (1.1)	0 (0.0)	-
Use of fungicides and/or insecticides for woodwork											0.1438
No	72 (26.3)	36 (92.3)	36 (100.0)	74 (90.2)	1	175 (63.9)	94 (89.5)	81 (88.0)	189 (87.1)	1
Yes	2 (0.7)	2 (5.1)	0 (0.0)	8 (9.8)	-	22 (8)	11 (10.5)	11 (12.0)	25 (11.5)	1.09 (0.54, 2.19)
Missing	1 (0.4)	1 (2.6)	0 (0.0)	0 (0.0)	-	0 (0)	0 (0.0)	0 (0.0)	3 (1.4)	-
Use of insecticides on cats and dogs											0.8434
No	49 (17.9)	26 (66.7)	23 (63.9)	55 (67.1)	1	145 (52.9)	75 (71.4)	70 (76.1)	159 (73.3)	1
Yes	24 (8.8)	12 (30.8)	12 (33.3)	27 (32.9)	1.40 (0.58, 3.37)	51 (18.6)	29 (27.6)	22 (23.9)	57 (26.3)	1.03 (0.63, 1.71)
Missing	2 (0.7)	1 (2.6)	1 (2.8)	0 (0.0)	-	1 (0.4)	1 (1.0)	0 (0.0)	1 (0.5)	-
BY TYPE OF USE
Indoor use of pesticides											0.4322
No	15 (5.5)	9 (23.1)	6 (16.7)	16 (19.5)	1	46 (16.8)	23 (21.9)	23 (25.0)	54 (24.9)	1
Yes	60 (21.9)	30 (76.9)	30 (83.3)	66 (80.5)	1.29 (0.42, 3.93)	151 (55.1)	82 (78.1)	69 (75.0)	163 (75.1)	0.98 (0.57, 1.68)
Missing	0 (0)	0 (0.0)	0 (0.0)	0 (0.0)	-	0 (0)	0 (0.0)	0 (0.0)	0 (0.0)	-
Direct outdoor use of pesticides											0.4495
No	69 (25.2)	37 (94.9)	32 (88.9)	76 (92.7)	1	171 (62.4)	92 (87.6)	79 (85.9)	197 (90.8)	1
Yes	6 (2.2)	2 (5.1)	4 (11.1)	5 (6.1)	1.68 (0.41, 6.82)	23 (8.4)	12 (11.4)	11 (12.0)	17 (7.8)	0.65 (0.31, 1.36)
Missing	0 (0)	0 (0.0)	0 (0.0)	1 (1.2)	-	3 (1.1)	1 (1.0)	2 (2.2)	3 (1.4)	-
Indirect outdoor use of pesticides											0.0609
No	65 (23.7)	35 (89.7)	30 (83.3)	70 (85.4)	1	168 (61.3)	90 (85.7)	78 (84.8)	175 (80.6)	1
Yes	10 (3.6)	4 (10.3)	6 (16.7)	11 (13.4)	0.78 (0.20, 3.02)	26 (9.5)	14 (13.3)	12 (13.0)	39 (18.0)	1.76 (0.96, 3.20)
Missing	0 (0)	0 (0.0)	0 (0.0)	1 (1.2)	-	3 (1.1)	1 (1.0)	2 (2.2)	3 (1.4)	-
Note: OR, odds ratios; CI, confidence intervals
a Estimates obtained comparing TGCT cases to group A and group B controls combined. Analysis was restricted to subjects with no missing data for the exposure variable (0.2 to 1.4% excluded) and with at least 5 cases or controls per cell
b P-value for interaction derived from the Likelihood Ratio Test comparing the models with and without interaction terms

## Sheet: TABLES10
Table S10: Odds ratios (OR) and 95% confidence intervals (CI) for TGCT, NS and SE, associated with use of pesticides for gardening during early periods of development, stratified analysis by gardening activities of the mothers/close relatives, case-control study, N=578, France, 2015-2018
	Controls A+B (N=274)	Group A controls (N=145)	Group B controls (N=129)	All TGCT cases (N=304)		Non-seminomas (N=132)		Seminomas (N=144)
	n (%)	n (%)	n (%)	n (%)	ORa (95% CI)	n (%)	ORa (95% CI)	n (%)	ORa (95% CI)
Gardening activities in spring/summer
User of pesticides for gardening
No use	29 (10.6)	16 (38.1)	13 (35.1)	30 (40.5)	1	15 (39.5)	1	13 (41.9)	1
Mother	11 (4)	8 (19.0)	3 (8.1)	8 (10.8)	1.05 (0.30, 3.71)	6 (15.8)	1.17 (0.24, 5.63)	2 (6.5)	0.41 (0.04, 3.92)
Another person	22 (8)	12 (28.6)	10 (27.0)	24 (32.4)	0.84 (0.30, 2.38)	13 (34.2)	0.45 (0.10, 1.97)	10 (32.3)	1.40 (0.37, 5.32)
Both	16 ()	6 (14.3)	10 (27.0)	11 (14.9)	1.40 (0.41, 4.79)	3 (7.9)	0.36 (0.03, 3.94)	6 (19.4)	3.19 (0.62, 16.48)
Missing	1 (0.4)	0 (0.0)	1 (2.7)	1 (1.4)	-	1 (2.6)	-	0 (0.0)	-
No gardening activities in spring/summer
User of pesticides for gardening
No use	177 (64.6)	96 (94.1)	81 (88.0)	197 (85.7)	1	75 (79.8)	1	103 (91.2)	1
Mother	1 (0.4)	0 (0.0)	1 (1.1)	2 (0.9)	1.23 (0.08, 20.01)	1 (1.1)	-	0 (0.0)	-
Another person	14 (5.1)	6 (5.9)	8 (8.7)	27 (11.7)	2.30 (1.06, 4.96)	16 (17.0)	4.75 (1.83, 12.34)	8 (7.1)	1.12 (0.37, 3.42)
Both	1 (0.4)	0 (0.0)	1 (1.1)	1 (0.4)	2.40 (0.15, 38.98)	0 (0.0)	-	1 (0.9)	3.59 (0.21, 60.18)
Missing	0 (0)	0 (0.0)	1 (1.1)	3 (1.3)	-	2 (2.1)	-	1 (0.9)	-
P-INTb				0.6336		0.2161		0.9272
Note: OR, odds ratios; CI, confidence intervals
a Estimates obtained comparing TGCT cases to group A and group B controls combined. Analysis was restricted to subjects with no missing data for the exposure variable (0.2 to 1.4% excluded)
b P-value for interaction derived from the Likelihood Ratio Test comparing the models with and without interaction terms

[truncated: 2 more sheets: TABLES11, FIGURES1]
